# Supplementary material for: Influence of Different Solvents and High-Electric-Field Cycling on Morphology and Ferroelectric Behavior of Poly(Vinylidene Fluoride-Hexafluoropropylene) Films
Source: Materials (Basel). 2021 Jul 12;14(14):3884. doi: 10.3390/ma14143884 (PMC8303348; doi:10.3390/ma14143884)
Supplement: Supplementary file 1 [file materials-14-03884-s001.zip]

Archive with 1 entries (1 files):
- materials-1257490-supplementary.pdf
